# Supplementary material for: Vitamin D, C-Reactive Protein, and Increased Fall Risk: A Genetic Epidemiological Study
Source: Nutrients. 2024 Dec 26;17(1):38. doi: 10.3390/nu17010038 (PMC11722653; doi:10.3390/nu17010038)
Supplement: Supplementary file 1 [file nutrients-17-00038-s001.zip]

Archive with 1 entries (1 files):
- nutrients-3338768-supplementary.pdf
